# Supplementary material for: Antimicrobial Activities and Mechanisms of Magnesium Oxide Nanoparticles (nMgO) against Pathogenic Bacteria, Yeasts, and Biofilms
Source: Sci Rep. 2018 Nov 2;8:16260. doi: 10.1038/s41598-018-34567-5 (PMC6214931; doi:10.1038/s41598-018-34567-5)
Supplement: Supplementary file 2 — Dataset [file 41598_2018_34567_MOESM2_ESM.xlsx]

## Sheet: Figure 2
Figure 2A: gram-negative					Figure 2B: gram-positive					Figure 2C: yeasts
Averages	0	9.47762	9.13969		Averages	0	8.74259	8.87702	9.33625		0	8.46663	7.76944	7.79964	7.64172
	0.2	9.07651	9.29547			0.2	9.3983	8.83711	9.47415		0.2	8.37516	8.04076	7.63014	7.73648
	0.3	9.13158	8.93305			0.3	9.28913	8.92477	9.54658		0.3	8.3302	8.25503	7.7042	7.5117
	0.5	9.27935	9.24355			0.5	6.43229	9.01407	8.94848		0.5	8.66328	7.90161	7.48525	7.40153
	0.7	9.18205	9.54407			0.7	5.51425	5.54723	9.26612		0.7	8.33921	4.9713	7.84211	7.62712
	1	0	5.95962			1	4.91982	4.63506	6.33472		1	5.15618	2.55743	7.51302	4.97637
	1.2	0	5.46459			1.2	5.05021	3.82434	5.96894		1.2	5.10451	2.25049	5.20765	4.48805
	1.4	0	2.59626			1.4	4.38246	2.50429	5.25843		1.4	4.77119	1.90884	3.59257	4.0457
	1.6	0	0.76428			1.6	3.49145	4.72828	5.8552		1.6	5.20372	1.61836	4.00583	4.14501
	2	0	3.24793			2	4.41122	3.98238	6.22302		2	5.27926	2.84036	7.64671	6.66496
	[nMgO]	E. coli	P. aeruginosa			[nMgO]	S. epidermidis	S. aureus	MRSA		[nMgO]	C. glabrata	C. glabrata (ER)	C. albican	C. albicans (FR)
Standard Deviation					Standard Deviation					Standard Deviation
	0	0.0195781	0.0711961			0	0.130954	0.167358	0.120663		0	0.0551132	0.39313	0.0505049	0.0515288
	0.2	0.0636488	0.434306			0.2	0.161539	0.117016	0.16155		0.2	0.137468	0.320474	0.0656559	0.098393
	0.3	0.0604705	0.106292			0.3	0.0556519	0.0534501	0.0606274		0.3	0.343904	0.176941	0.0655577	0.339417
	0.5	0.0444156	0.599417			0.5	0.71896	0.0616136	0.0752199		0.5	0.0571726	0.320046	0.0427445	0.383019
	0.7	0.0437265	0.0305329			0.7	0.205857	0.113469	0.061161		0.7	0.277499	0.38449	0.0625228	0.267047
	1	0	0.107057			1	0.280572	0.407254	0.136876		1	0.441683	0.19435	0.0565298	0.346465
	1.2	0	0.464923			1.2	0.200979	0.138862	0.0324777		1.2	0.267509	0.168106	0.035376	0.127213
	1.4	0	0.955359			1.4	0.416281	0.137578	0.59241		1.4	0.323062	0.194148	0.052852	0.160843
	1.6	0	1.14864			1.6	1.00048	0.772085	0.0927946		1.6	0.513938	0.618287	0.12167	0.0922216
	2	0	0.118521			2	0.0634076	0.867437	0.112969		2	0.110322	0.650586	0.00563484	0.126466
	[nMgO]	E. coli	P. aeruginosa			[nMgO]	S. epidermidis	S. aureus	MRSA		[nMgO]	C. glabrata	C. glabrata (ER)	C. albican	C. albicans (FR)

## Sheet: Figure 3
Figure 3A: pH												Figure 3B: Mg2+												Figure 3C: Ca2+
Averages												Averages												Averages
	Broth	7.28333	7.30667	7.47	7.45333	7.39667	5.53333	5.55667	5.07	5.53333			Broth	0.19947	0.156971	0.161848	0.143726	0.174482	0.104666	0.104474	0.100219	0.124304			Broth	0.141058	0.0375978	0.0666749	0.0163492	0.034272	0.107135	0.127445	0.0938916	0.0950964
	0	8.67333	8.35	5.44333	5.48333	6.09667	3.84667	3.77	3.49667	3.31667			0	0.179547	0.11228	0.207754	0.154688	0.167145	0.126649	0.138035	0.167625	0.0870852			0	0.137873	0.0259578	0.0687004	0.0179178	0.0204651	0.113091	0.113575	0.0924997	0.093011
	0.2	8.88	8.49	6.61333	6.55333	6.22	4.95667	4.3	3.77667	3.53			0.2	3.47068	3.25789	6.05007	4.16888	4.86788	0.109587	5.5673	7.84191	6.78412			0.2	0.115683	0.0166228	0.0724301	0.0307983	0.0234462	0.0977823	0.144177	0.0909816	0.0900742
	0.3	8.9	8.50333	6.75	7.65667	6.52333	5.32333	4.21	3.79333	3.64			0.3	7.05251	6.80241	7.4053	8.36768	7.76729	9.1603	7.3815	8.28665	6.32536			0.3	0.151554	0.0200048	0.0540589	0.0296543	0.0275915	0.105518	0.132004	0.086539	0.0774089
	0.5	8.89	8.46667	8.6	7.67	6.96	6.79	5.28667	4.08333	3.85333			0.5	7.27652	7.73997	7.99148	8.9849	12.7343	11.7407	13.8826	13.5725	13.4308			0.5	0.15281	0.0226143	0.0659313	0.0286065	0.0334444	0.100675	0.131063	0.0915372	0.0894455
	0.7	8.90667	8.17	8.76667	8.72	6.69333	6.67	8.8	4.57333	5.11			0.7	15.3767	15.5399	9.90878	14.1192	16.4342	20.4153	20.0682	16.5305	19.9033			0.7	0.205341	0.0361848	0.0878378	0.0441401	0.04449	0.10991	0.151505	0.0924015	0.100047
	1	9.42	9.26667	9.45	9.46333	9.65	9.57	9.65667	7.44667	9.58667			1	22.2212	18.4041	18.2521	19.6716	18.8986	25.5924	28.7722	23.1713	23.5168			1	0.214049	0.0480179	0.092182	0.0546831	0.0438011	0.109587	0.136293	0.0942421	0.0765657
	1.2	9.65667	9.45333	9.56333	9.58333	9.75667	9.86333	9.83	9.09	9.90667			1.2	25.7334	20.3847	19.2113	22.1409	21.0782	25.4686	30.8604	24.9636	24.112			1.2	0.213018	0.0495839	0.0938948	0.0604293	0.0462893	0.143334	0.114056	0.0927913	0.050917
	1.4	9.71	9.59333	9.76	9.71333	9.88333	9.97667	9.91333	9.42	10.0667			1.4	28.2548	24.0646	22.0309	25.197	24.3582	30.5725	36.3139	27.733	25.6778			1.4	0.202114	0.0574473	0.11091	0.0682017	0.0538582	0.149887	0.0809726	0.0667397	0.053024
	1.6	9.74667	9.59	9.78667	9.66667	9.84	9.93667	9.93333	9.57	10.0467			1.6	26.7824	26.0471	25.825	26.4863	26.9557	33.0587	40.7331	30.4928	29.1238			1.6	0.20767	0.0626761	0.125397	0.0669298	0.060696	0.152566	0.081506	0.0702868	0.0529667
	2	9.29667	9.08667	9.27333	9.27667	9.45333	9.26667	9.20333	7.10667	9.12			2	35.6388	40.0189	41.4713	37.4186	42.919	48.5669	49.3255	51.7504	47.2619			2	0.212255	0.135438	0.196732	0.0849916	0.0797501	0.196273	0.182254	0.177627	0.148211
		E. coli	P. aeruginosa	S. epidermidis	S. aureus	MRSA	C. glabrata	C. glabrata (ER)	C. albican	C. albicans (FR)				E. coli	P. aeruginosa	S. epidermidis	S. aureus	MRSA	C. albicans	C. albicans (FR)	C. glabrata	C. glabrata (ER)				E. coli	P. aeruginosa	S. epidermidis	S. aureus	MRSA	C. albicans	C. albicans (FR)	C. glabrata	C. glabrata (ER)
Standard Deviation												Standard Deviation												Standard Deviation
	Broth	0.0208167	0.034641	0.01	0.0152753	0.0152753	0.0057735	0.011547	0.753459	0.0057735			Broth	0.00831419	0.00437584	0.00392634	0.000927518	0.00216588	0.00131734	0.0246589	0.0356072	0.00342541			Broth	0.000430245	0.000819677	0.000888641	0.00334745	0.00226426	0.00333971	0.000592508	0.00815998	0.00274686
	0	0	0.01	0.0152753	0.190875	0.0057735	0.011547	0.0351188	0.023094	0.0321455			0	0.00627193	0.0161492	0.0448965	0.00929983	0.0240922	0.0302514	0.0270893	0.0649884	0.064408			0	0.00338276	0.00129246	0.000376259	0.00232181	0.0117957	0.00159159	0.0103762	0.00791053	0.00379409
	0.2	0.03	0.01	0.0321455	0.497427	0.02	0.361432	0.01	0.0251661	0.0984886			0.2	0.740627	0.0955302	0.594592	0.866459	0.341633	0.00545623	2.0355	1.28177	1.78156			0.2	0.00801386	0.00376873	0.000344684	0.00736489	0.00088652	0.00773358	0.0123325	0.0135017	0.0062751
	0.3	0.0208167	0.0057735	0.0556776	0.117189	0.254231	0.0896289	0.207846	0.102632	0.0984886			0.3	1.07063	0.328947	1.78232	1.85196	2.74779	2.04663	0.341239	0.434778	0.387834			0.3	0.00801164	0.000680644	0.00795752	0.00570547	0.00453287	0.00772375	0.00867746	0.00188037	0.00503327
	0.5	0.0472582	0.03	0.103923	0.0556776	0.0264575	0.23516	0.034641	0.0873689	0.22053			0.5	1.22875	1.62097	0.779749	1.5204	0.557081	0.449231	1.72629	0.460958	1.89448			0.5	0.00662252	0.00365231	0.00689496	0.00345027	0.00114945	0.00491538	0.00148847	0.0036071	0.0101269
	0.7	0.0360555	0.0832666	0.0321455	0.0916515	0.0208167	0.0608276	1.18069	0.130512	0.435546			0.7	1.54753	1.85048	0.674037	3.47625	0.254483	1.83047	1.94862	0.210339	1.23431			0.7	0.00916643	0.00337559	0.00780704	0.00541378	0.0146988	0.00724982	0.00134859	0.00256782	0.00309794
	1	0.0208167	0.07	0.0556776	0.0971253	0.0360555	0.112694	0.04	1.18585	0.0305505			1	1.91403	2.31412	1.4797	1.08934	3.70754	0.549603	0.790108	0.52672	1.03675			1	0.00943469	0.00527248	0.0037592	0.00366325	0.00719007	0.00545623	0.00156345	0.000954327	0.00556498
	1.2	0.0550757	0.092376	0.0585947	0.0680686	0.0208167	0.112398	0.0305505	0.138924	0.061101			1.2	0.55531	1.44299	1.65622	2.42589	0.937973	0.197165	2.54288	3.09982	0.905034			1.2	0.00693415	0.00165464	0.00523088	0.00413806	0.00135797	0.005031	0.020205	0.00780827	0.00504715
	1.4	0.0550757	0.0404145	0.06245	0.064291	0.0680686	0.0971253	0.072111	0.0264575	0.0057735			1.4	0.426753	1.85325	1.15827	0.857266	0.333292	0.731498	0.383954	1.43048	0.119415			1.4	0.0102147	0.00312601	0.00167195	0.00358383	0.000882705	0.00186589	0.0125963	0.019969	0.003982
	1.6	0.0793725	0.011547	0.125033	0.0152753	0.0818535	0.0550757	0.0493288	0	0.0321455			1.6	2.56332	1.49987	1.5726	4.20979	2.2759	2.21976	0.452688	2.66648	1.70743			1.6	0.0113625	0.0042661	0.0193335	0.0105045	0.00458869	0.000685423	0.00261823	0.0191706	0.00289769
	2	0.0057735	0.0602771	0.023094	0.011547	0.0057735	0.0305505	0.0321455	0.0665833	0.0264575			2	5.81025	0.439013	3.20513	2.00881	1.34709	2.87675	5.30398	3.45364	4.99951			2	0.0161216	0.0456261	0.0144012	0.00280348	0.00275157	0.00984163	0.00595105	0.0110892	0.0172231
	[nMgO]	E. coli	P. aeruginosa	S. epidermidis	S. aureus	MRSA	C. glabrata	C. glabrata ER	C. albican	C. albicans FR			[nMgO]	E. coli	P. aeruginosa	S. epidermidis	S. aureus	MRSA	C. glabrata	C. glabrata ER	C. albican	C. albicans FR			[nMgO]	E. coli	P. aeruginosa	S. epidermidis	S. aureus	MRSA	C. albicans	C. albicans FR	C. glabrata	C. glabrata ER

## Sheet: Figure 10
	Figure 10B	Absorbance
		Biofilm formed at 48h	+nMgO	Control
	Average	2.15723	0.199367	1.92912
	SD	0.553865	0.0249534	0.153614

## Sheet: Figure 11
Figure 11A: CFU					Figure 11B: pH					Figure 11C: Mg2+					Figure 11D: Ca2+
	7	8.49383	0.135279			Broth	7.31	0			Broth	0.122203	0.00428612			Broth	0.0130999	0.000844901
	7.5	8.89752	0.132896			7	5.33	0.01			7	0.130162	0.00133621			7	0.0220304	0.00238458
	8	9.04946	0.062841			7.5	5.42	0.0264575			7.5	0.130953	0.0035462			7.5	0.0159289	0.000324263
	8.5	9.11263	0.0727833			8	5.63	0.0173205			8	0.134603	0.00259568			8	0.0167877	0.00142695
	9	9.15701	0.0673758			8.5	6.03667	0.023094			8.5	0.127354	0.00704121			8.5	0.0164609	0.000482378
	9.5	9.07251	0.0795021			9	6.79	0.130767			9	0.12311	0.00709193			9	0.0149473	0.000178184
	10	9.06115	0.101558			9.5	7.81	0.0360555			9.5	0.117706	0.0033983			9.5	0.0110575	0.00124467
		Average	SD			10	8.28333	0.0057735			10	0.117932	0.00801891			10	0.0123815	0.000456133
							Average	SD				Average	SD				Average	SD

## Sheet: Figure 12
Figure 12A: CFU					Figure 12B: pH					Figure 12C: Mg2+					Figure 12D: Ca2+
	0mM	8.91684	0.344156			Broth	7.43	0.01			Broth	0.186822	0.0325287			Broth	0.0232823	0.00164931
	1mM	9.16017	0.165796			0mM	5.40333	0.0057735			0mM	0.186822	0.0325287			0mM	0.0249269	0.00100342
	5mM	9.25483	0.0869327			1mM	5.38667	0.011547			1mM	1.03098	0.00297961			1mM	0.0254986	0.000530467
	10mM	9.30523	0.11195			5mM	5.38667	0.0057735			5mM	4.73713	0.0562733			5mM	0.0334212	0.000786785
	15mM	9.37079	0.0724832			10mM	5.37333	0.011547			10mM	9.79303	0.0782304			10mM	0.0456658	0.000460511
	20mM	9.40775	0.0582649			15mM	5.36	0.0264575			15mM	14.5181	0.398378			15mM	0.0582446	0.00308474
	30mM	9.47012	0.0287007			20mM	5.4	0.02			20mM	20.0053	0.118063			20mM	0.0752695	0.00370194
	40mM	9.40801	0.0364584			30mM	5.36	0.043589			30mM	30.9946	0.103771			30mM	0.103349	0.00718001
	50mM	9.50897	0.066736			40mM	5.40667	0.0351188			40mM	41.1324	1.06678			40mM	0.120958	0.00418361
		Average	SD			50mM	5.41	0.01			50mM	51.2487	0.562341			50mM	0.147863	0.00424668
							Average	SD				Average	SD				Average	SD

## Sheet: Supplemental 
S1					S2					S3					S4
E. coli	0	9.47762	0.137873		S. epidermidis	0	8.74259	0.0687004		A	7	8.49383	0.0220304		C. albicans	0	7.79964	0.113091
	0.2	9.07651	0.115683			0.2	9.3983	0.0724301			7.5	8.89752	0.0159289			0.2	7.63014	0.0977823
	0.3	9.13158	0.151554			0.3	9.28913	0.0540589			8	9.04946	0.0167877			0.3	7.7042	0.105518
	0.5	9.27935	0.15281			0.5	6.43229	0.0659313			8.5	9.11263	0.0164609			0.5	7.48525	0.100675
	0.7	9.18205	0.205341			0.7	5.51425	0.0878378			9	9.15701	0.0149473			0.7	7.84211	0.10991
	1	0	0.214049			1	4.91982	0.092182			9.5	9.07251	0.0110575			1	7.51302	0.109587
	1.2	0	0.213018			1.2	5.05021	0.0938948			10	9.06115	0.0123815			1.2	5.20765	0.143334
	1.4	0	0.202114			1.4	4.38246	0.11091				CFU	Ca2+			1.4	3.59257	0.149887
	1.6	0	0.20767			1.6	3.49145	0.125397								1.6	4.00583	0.152566
	2	0	0.212255			2	4.41122	0.196732		B	0mM	8.91684	0.0249269			2	7.64671	0.196273
	[nMgO]	CFU	Ca2+			[nMgO]	CFU	Ca2+			1mM	9.16017	0.0254986				CFU	Ca2+
											5mM	9.25483	0.0334212
P. aeruginosa	0	9.13969	0.0259578		S. aureus	0	8.87702	0.0179178			10mM	9.30523	0.0456658
	0.2	9.29547	0.0166228			0.2	8.83711	0.0307983			15mM	9.37079	0.0582446		C. albican FR	0	7.64172	0.113575
	0.3	8.93305	0.0200048			0.3	8.92477	0.0296543			20mM	9.40775	0.0752695			0.2	7.73648	0.144177
	0.5	9.24355	0.0226143			0.5	9.01407	0.0286065			30mM	9.47012	0.103349			0.3	7.5117	0.132004
	0.7	9.54407	0.0361848			0.7	5.54723	0.0441401			40mM	9.40801	0.120958			0.5	7.40153	0.131063
	1	5.95962	0.0480179			1	4.63506	0.0546831			50mM	9.50897	0.147863			0.7	7.62712	0.151505
	1.2	5.46459	0.0495839			1.2	3.82434	0.0604293				CFU	Ca2+			1	4.97637	0.136293
	1.4	2.59626	0.0574473			1.4	2.50429	0.0682017								1.2	4.48805	0.114056
	1.6	0.76428	0.0626761			1.6	4.72828	0.0669298								1.4	4.0457	0.0809726
	2	3.24793	0.135438			2	3.98238	0.0849916								1.6	4.14501	0.081506
	[nMgO]	CFU	Ca2+			[nMgO]	CFU	Ca2+								2	6.66496	0.182254
																	CFU	Ca2+
					MRSA	0	9.33625	0.0204651
						0.2	9.47415	0.0234462							C. glabrata	0	8.46663	0.0924997
						0.3	9.54658	0.0275915								0.2	8.37516	0.0909816
						0.5	8.94848	0.0334444								0.3	8.3302	0.086539
						0.7	9.26612	0.04449								0.5	8.66328	0.0915372
						1	6.33472	0.0438011								0.7	8.33921	0.0924015
						1.2	5.96894	0.0462893								1	5.15618	0.0942421
						1.4	5.25843	0.0538582								1.2	5.10451	0.0927913
						1.6	5.8552	0.060696								1.4	4.77119	0.0667397
						2	6.22302	0.0797501								1.6	5.20372	0.0702868
						[nMgO]	CFU	Ca2+								2	5.27926	0.177627
																	CFU	Ca2+
															C. glabrata ER	0	7.76944	0.093011
																0.2	8.04076	0.0900742
																0.3	8.25503	0.0774089
																0.5	7.90161	0.0894455
																0.7	4.9713	0.100047
																1	2.55743	0.0765657
																1.2	2.25049	0.050917
																1.4	1.90884	0.053024
																1.6	1.61836	0.0529667
																2	2.84036	0.148211
																	CFU	Ca2+
